# Supplementary material for: Transcriptome analysis reveals the genetic basis underlying the biosynthesis of volatile oil, gingerols, and diarylheptanoids in ginger (Zingiber officinale Rosc.)
Source: Bot Stud. 2017 Oct 23;58:41. doi: 10.1186/s40529-017-0195-5 (PMC5651534; doi:10.1186/s40529-017-0195-5)
Supplement: Supplementary file 3 — Additional file 3: Table S1. Summary of unigene expression levels in ginger matured rhizome, young rhizome, and fibrous root libraries using the fragments per kilobase of exon per million fragments mapped (FPKM) method. [file 40529_2017_195_MOESM3_ESM.xlsx]

## Sheet: Sheet1
Table S1 Primers used for qRT-PCR analysis
Name	Description	Direction	Primer (5' - 3')	Unigene_id	Sequences
Actin	Actin2	Forward	AGATGCCCAGAGGTCCTTTT	TRINITY_DN107942_c12_g21_i1	GAGAAAAGCTATGAACTTCCTGACGGCCAGGTTATCACCATTGGCGCTGAGAGGTTCAGATGCCCAGAGGTCCTTTTCCAGCCATCCTTAATAGGCATGGAAGCTGCTGGAATTCACGAAACAACATACAATTCTATCATGAAGTGCGATGTGGATATCAGGAAAGATCTATATGGCAACATTGTGCTCAGCGGTGGATCAACTATGTTCCCTGGTATTGCCGACCGTATGAGCAAGGAGATCAC
		Reverse	CATAGTTGATCCACCGCTGA
CHS	Chalcone synthase 5	Forward	TCCACCACCACGATATCCTG	TRINITY_DN101572_c6_g1_i1	CTTCTGAAATACAAACAGACTTATTTTTTAAAGTTGGATGTTTAATTTACGTGAACTAATTGAACTCATCGATTCAATTTTTCACCGACTAACCAGTAAATCGAGCCCGTACAAAGGGTTCCTTAACGCAGATTGCATCATCGATCTTATTATTAGAAAAAGCATACGGAAAAACATACATATATAATGCCACGATCCATTGTAGTAATTAATAATTGATTGGCTTGCTGTGCAAGACGACGGTCTCGACGGTGAGTCCAGGGCCGAAGCCGAAGAGGACGCCCCAGTTGAAACCCTCGCCGGTGGTGGCCTTCCCCTCCTCCGCCGACTTGCGCCGCATCTCGTCCAGAATGAACAGAACGCAGGCGCTGGACATGTTGCCGTACTCGCTGAGCACCT…
		Reverse	CACCTCACTGAGCTCAAGGA
F3'H	Flavonoid 3',5'-hydroxylase	Forward	GAGGTTTGAGTGCGCGCTT	TRINITY_DN110567_c0_g42_i1	GGGCGGTGGGCGAACTGCGCGTCGGCGGTCTTGAGGAAGGCGCGGGCGGAGGAGGCGTCGGAGGCGACGACGCAGAGGTGGGAGCCGAGGCGGAGCGACATGATGGGGCCGTACCGGGCGGCGAGCCGGGCGAGGTTTGAGTGCGCGCTTGCGCCGACGAGGTGGAGGGCGCCGAGCACGGGAACGCCGCGAGGCCCCGGCGGCATCGGAAGGCGTGACTGGGGCTTGCGGAGGATCCACCGGCGGAGGAGGAGGTGGAGGGCGAGCAAGAGGGCGGCGCCGCCCAAAAGGTAGGAGTCGATGCTGGCGGTAGCCATTGCTTCAATTGTTGCCG
		Reverse	CCAGCATCGACTCCTACCTT
CURS2	Curcumin synthase 2	Forward	TTTCCTGAGCTCGTCCATCA	TRINITY_DN101572_c2_g1_i1	GGGCCCGTCGCCGGTGGTCTCCCGGTTCTCCGCCGCCGACCGTTTCCTGAGCTCGTCCATCACGAAGTAGACGGTGGCGCTCTGCATGTTGCCGAACTCGGAGAAGACGTGGCGTGCGGTGGCCAGCTTGCTCTGTTCCAGCCCCAGCTTGGTCTCGATGGCGTTCATGATGGCCCAGTTGCCAGGGTGCGCCACCCAGAAGATGTCGTTCCAGTCCTTGATCCCGATCGGTTCGAACGCCTCCGCCAGGCTGCTCCCCACGTTGTCAGCGATGATCGCCGGGAGTTGGTTGAAAGAGTGGAAGGTCAGCCCCACCTCGCGGAGGTGACCCCCCACCGCCTTCTCGCTCTCCGGCACCGTCGTCTGAGTCGCCGACATGATGTGGTAGAGCGGCCGCTC…
		Reverse	GGGATCAAGGACTGGAACGA
DCS	Phenylpropanoylacetyl-CoA synthase	Forward	TAAGGCGATCAAGGAGTGGG	TRINITY_DN9348_c0_g1_i1	TCCGATATAAGGCGATCAAGGAGTGGGGCCGCCCCAAATCGGACATCACGCACCTCGTCTTCTGCTCCGCGAGCGGAATCGACATGCCCGGCTCCGACCTCCAGCTCCTCAAGCTGCTCGGGCTCCCGCTGTGCGTCAATCGCGTCATGCTCTACAACGTCGGGTGCCACGCCGGCGGCACCGCCCTCCGCGTCGCCAAGGACCTCGCGGAGAACAACCGCGGCGCGCGGGTGCTCGCCGTCTGCTCCGAGGTCACCGTGCTCTCCTATCGCGGCCCCCACCCCGCCCACATCGAGAGCCTCTTCGTGCAGGCACTGTTTGGCGACGGCGCCGCCGCGCTCGTGGTCGGGTCCGACCCGGTC
		Reverse	CCGACGTTGTAGAGCATGAC
ACAT	Acetyl-CoA acetyltransferase	Forward	CAGAAACTTCAACGGGTGCA	TRINITY_DN100856_c1_g1_i5	GTGCTTAGTTAATTTGCTAAACGCATTGCCGCTGCACCATATTTTTGTTAAGGTTTTATGGGCACCGATTGCACAAAATGGGTAGTTCAAAGTTTTGATACATACGGCATGTTTATTTGTAAAATCTGGGAAACTATGATGAGAATAGTTCGTCCAGTTATTTAAGACTTCGAAAGCATGTTCTAGCAAACTAGTTTTTCAGTTCTTTTGAGGAACATTGTCTTCTCTTTTTTTTTTTCTGAGACTTTAAAGATTCTCAACTAAAATATTTGTTCTTCGGCAGAGGACTTGGAGACCGACTAGGGCTAAACTCACAAAAGAGATCGCTTCATTCCTCCATGAGGCCGAAATTAAAAATGCTTACACAAGCTCTAAGACCAGGGCAGAAGCCCCTCCTCC…
		Reverse	AAAGATGGGCTATGGGACGT
DXS	1-deoxy-D-xylulose-5-phosphate synthase	Forward	ATACTCGCCCTTCTCCTTCG	TRINITY_DN107674_c4_g3_i1	ACAAAATCATTTCCTTTATTCCACAGGATTTCTATTCTTTCTTTCTCGAAGTCTCACTTGCGCACCGGAGATGACCAGACCAATGCCCTCAAACTATATGTTAATCTTGACCGGAACTTACTCATTAGATCCCGAGAGAACAAGGAGTGCTCGGCCATGAGTATTCAAATGCTACCTTATCAATTTTTTGTACTGAAAAGATAACTAAGAAACACAACACTACAATTAATCGAGAATGTACACAGATGATCTGAGATGCGATATTGCTTTAGAAACGACACCCAGCTTAAATGGTGCTTTAATTAAAAATCTGAAGAACGAAAAAAAAAAAGATGGTTATCTTAATTTGCATCTCATCGTCAATATTCTCACGATCACTTTAAACCCAATTTATTAGAT…
		Reverse	CTTTCATGTCCGCTTCTCCG
HDS	4-hydroxy-3-methylbut-2-en-1-yl diphosphate synthase (ferredoxin)	Forward	CTTCCTCCATCGCGATACCT	TRINITY_DN94546_c2_g4_i1	CCCATGTGGATGAGGATGAGGGAGCAAGCACGTGTTTTATGATGGAGAACGAACATGATCACGTTTTCCATGTGTTGAGGTATTATTATATATAAAGAGAATAATTCTAATATATGAGCAAAATATTGCCTTATTAATATTCTCTCTGATTCACTCATAATACAATGAATTCATCTCCCAACAAGTAAATTATGTTATTAATATTTTAGTTTTAGACAAATACAAAAAAACAAGAAGAGAGCTTAATCTTGCGATTATTTATCTACTCTTCAGCTGGTGGGTCGACCCATCGGCCGTGGTCCTTTATGAGCTGAATCAGAGCATCAGTAGCTTCCTCCATCGCGATACCTCTCTTCAGCACATTCTTGCCGACGTAAAGGTCGATCTTCCCCGGAGTAC…
		Reverse	CCCTGGTGTTTCGATTGCAA
