# Supplementary material for: Transcriptome analysis reveals the genetic basis underlying the biosynthesis of volatile oil, gingerols, and diarylheptanoids in ginger (Zingiber officinale Rosc.)
Source: Bot Stud. 2017 Oct 23;58:41. doi: 10.1186/s40529-017-0195-5 (PMC5651534; doi:10.1186/s40529-017-0195-5)
Supplement: Supplementary file 4 — Additional file 4: Table S2. Significantly enriched Kyoto Encyclopedia of Genes and Genomes (KEGG) pathways of differentially expressed genes identified from pairwise comparisons between matured and young rhizome, young rhizome and fibrous root, matured rhizome and fibrous root libraries. [file 40529_2017_195_MOESM4_ESM.xlsx]

## Sheet: Sheet1
Table S2 Summary of expression levels of unigenes in each libriry by FPKM
Library ID	0-0.1	0.1-3.75	3.75-15	>15
MG	151,991(42%)	180,170(49.79%)	17,970(4.97%)	11,745(3.25%)
YG	158,558(43.82%)	166,529(46.02%)	22,583(6.24%)	14,206(3.93%)
FR	171,565(47.41%)	151,845(41.96%)	23,485(6.49%)	14,981(4.14%)
