# Supplementary material for: Transcriptome analysis reveals the genetic basis underlying the biosynthesis of volatile oil, gingerols, and diarylheptanoids in ginger (Zingiber officinale Rosc.)
Source: Bot Stud. 2017 Oct 23;58:41. doi: 10.1186/s40529-017-0195-5 (PMC5651534; doi:10.1186/s40529-017-0195-5)
Supplement: Supplementary file 5 — Additional file 5: Table S3. KEGG enrichment of DEGs between libraries of MG and YG. [file 40529_2017_195_MOESM5_ESM.xlsx]

## Sheet: FR versus MG
Table S3a KEGG enrichment of DEGs between libraries of FR and MG.
koID	Pathway	P-value	Q-value	DEGs mapped to this pathway	unigenes mapped to this pathway	DEGs with KEGG annotation	unigene with KEGG annotation	EnrichDirect
ko00360	Phenylalanine metabolism	8.35928e-55	1.98951e-52	76	736	1105	52831	Over
ko00940	Phenylpropanoid biosynthesis	2.90232e-46	3.45376e-44	83	954	1105	52831	Over
ko04075	Plant hormone signal transduction	2.49219e-26	1.97714e-24	105	1893	1105	52831	Over
ko00680	Methane metabolism	3.83118e-23	2.27955e-21	70	1099	1105	52831	Over
ko00270	Cysteine and methionine metabolism	7.85902e-18	3.74089e-16	54	853	1105	52831	Over
ko00960	Tropane, piperidine and pyridine alkaloid biosynthesis	9.45316e-14	3.74975e-12	26	316	1105	52831	Over
ko00945	Stilbenoid, diarylheptanoid and gingerol biosynthesis	1.28308e-11	4.36246e-10	20	138	1105	52831	Over
ko00910	Nitrogen metabolism	2.50198e-11	7.44338e-10	32	495	1105	52831	Over
ko04626	Plant-pathogen interaction	5.1097e-11	1.35123e-09	88	2145	1105	52831	Over
ko00250	Alanine, aspartate and glutamate metabolism	3.99413e-10	9.50603e-09	39	709	1105	52831	Over
ko00900	Terpenoid backbone biosynthesis	2.61096e-09	5.64916e-08	30	502	1105	52831	Over
ko00592	alpha-Linolenic acid metabolism	1.29002e-08	2.55855e-07	25	398	1105	52831	Over
ko03320	PPAR signaling pathway	2.68539e-08	4.91633e-07	38	755	1105	52831	Over
ko05016	Huntington's disease	1.33018e-07	2.2613e-06	6	1826	1105	52831	Under
ko03010	Ribosome	1.97774e-07	3.13802e-06	44	4384	1105	52831	Under
ko00052	Galactose metabolism	5.65261e-07	8.40826e-06	27	503	1105	52831	Over
ko00591	Linoleic acid metabolism	1.23545e-06	1.72963e-05	14	137	1105	52831	Over
ko00500	Starch and sucrose metabolism	4.86624e-06	6.43425e-05	58	1540	1105	52831	Over
ko00230	Purine metabolism	8.45879e-06	0.000105958	6	1458	1105	52831	Under
ko05020	Prion diseases	1.6395e-05	0.0001951	18	315	1105	52831	Over
ko05012	Parkinson's disease	2.81442e-05	0.000318968	4	1194	1105	52831	Under
ko00190	Oxidative phosphorylation	3.12066e-05	0.000337598	12	1779	1105	52831	Under
ko04970	Salivary secretion	0.000115752	0.00119778	15	230	1105	52831	Over
ko00970	Aminoacyl-tRNA biosynthesis	0.000169568	0.00168155	1	789	1105	52831	Under
ko04740	Olfactory transduction	0.000224227	0.00213464	13	192	1105	52831	Over
ko04612	Antigen processing and presentation	0.00038383	0.00351352	32	817	1105	52831	Over
ko03018	RNA degradation	0.000518776	0.00457292	11	1438	1105	52831	Under
ko04744	Phototransduction	0.000553849	0.00470772	13	211	1105	52831	Over
ko04110	Cell cycle	0.000732989	0.00576287	6	1053	1105	52831	Under
ko03008	Ribosome biogenesis in eukaryotes	0.000732989	0.00576287	6	1053	1105	52831	Under
ko04971	Gastric acid secretion	0.000750626	0.00576287	13	218	1105	52831	Over
ko03013	RNA transport	0.000873437	0.00636073	24	2222	1105	52831	Under
ko04310	Wnt signaling pathway	0.00088195	0.00636073	7	1108	1105	52831	Under
ko04721	Synaptic vesicle cycle	0.000987764	0.00691435	4	877	1105	52831	Under
ko00240	Pyrimidine metabolism	0.00140725	0.0095693	7	1064	1105	52831	Under
ko00471	D-Glutamine and D-glutamate metabolism	0.00219161	0.014489	5	44	1105	52831	Over
ko05164	Influenza A	0.00243053	0.0156342	12	1350	1105	52831	Under
ko04745	Phototransduction - fly	0.00275266	0.016109	13	265	1105	52831	Over
ko04111	Cell cycle - yeast	0.00275762	0.016109	5	858	1105	52831	Under
ko04141	Protein processing in endoplasmic reticulum	0.00275962	0.016109	79	2714	1105	52831	Over
ko03015	mRNA surveillance pathway	0.00277509	0.016109	14	1466	1105	52831	Under
ko05110	Vibrio cholerae infection	0.00394404	0.0223496	5	825	1105	52831	Under
ko04810	Regulation of actin cytoskeleton	0.00443872	0.0245678	6	885	1105	52831	Under
ko00430	Taurine and hypotaurine metabolism	0.00496492	0.0268557	5	53	1105	52831	Over
ko05031	Amphetamine addiction	0.00515555	0.0272671	15	341	1105	52831	Over
ko05120	Epithelial cell signaling in Helicobacter pylori infection	0.00803761	0.0415859	2	538	1105	52831	Under
ko05134	Legionellosis	0.00898573	0.0455022	12	1213	1105	52831	Under
ko04530	Tight junction	0.00963342	0.0477657	3	598	1105	52831	Under
ko05168	Herpes simplex infection	0.0098539	0.0478618	9	1010	1105	52831	Under

## Sheet: FR versus YG
Table S3b KEGG enrichment of DEGs between libraries of FR and YG.
koID	Pathway	P-value	Q-value	DEGs mapped to this pathway	unigenes mapped to this pathway	DEGs with KEGG annotation	unigene with KEGG annotation	EnrichDirect
ko00960	Tropane, piperidine and pyridine alkaloid biosynthesis	3.42216e-41	7.80252e-39	36	316	869	52831	Over
ko00982	Drug metabolism - cytochrome P450	1.28758e-23	1.46784e-21	29	330	869	52831	Over
ko04075	Plant hormone signal transduction	9.21339e-23	6.49058e-21	85	1893	869	52831	Over
ko00980	Metabolism of xenobiotics by cytochrome P450	1.1387e-22	6.49058e-21	29	340	869	52831	Over
ko00360	Phenylalanine metabolism	1.16714e-16	5.32216e-15	41	736	869	52831	Over
ko00680	Methane metabolism	7.81227e-15	2.96866e-13	51	1099	869	52831	Over
ko00940	Phenylpropanoid biosynthesis	1.36191e-13	4.43592e-12	45	954	869	52831	Over
ko00910	Nitrogen metabolism	4.90608e-13	1.39823e-11	29	495	869	52831	Over
ko00945	Stilbenoid, diarylheptanoid and gingerol biosynthesis	1.29997e-09	3.29326e-08	16	138	869	52831	Over
ko04626	Plant-pathogen interaction	3.02494e-09	6.89687e-08	70	2145	869	52831	Over
ko03320	PPAR signaling pathway	7.15104e-09	1.48222e-07	33	755	869	52831	Over
ko00480	Glutathione metabolism	3.3597e-08	6.38343e-07	33	787	869	52831	Over
ko00592	alpha-Linolenic acid metabolism	2.98894e-07	5.24215e-06	20	398	869	52831	Over
ko00250	Alanine, aspartate and glutamate metabolism	2.50058e-06	4.07237e-05	28	709	869	52831	Over
ko03013	RNA transport	9.0379e-06	0.000137376	10	2222	869	52831	Under
ko00591	Linoleic acid metabolism	1.81221e-05	0.00025824	11	137	869	52831	Over
ko00270	Cysteine and methionine metabolism	2.69009e-05	0.000360789	30	853	869	52831	Over
ko00500	Starch and sucrose metabolism	9.71415e-05	0.00123046	45	1540	869	52831	Over
ko03008	Ribosome biogenesis in eukaryotes	0.000286663	0.00343995	2	1053	869	52831	Under
ko03018	RNA degradation	0.000684961	0.00780855	7	1438	869	52831	Under
ko05016	Huntington's disease	0.00102528	0.0111316	12	1826	869	52831	Under
ko00900	Terpenoid backbone biosynthesis	0.0011188	0.0115948	18	502	869	52831	Over
ko00970	Aminoacyl-tRNA biosynthesis	0.00120829	0.0119779	1	789	869	52831	Under
ko03050	Proteasome	0.00127669	0.0121285	1	783	869	52831	Under
ko03010	Ribosome	0.00164299	0.0149841	98	4384	869	52831	Over
ko03015	mRNA surveillance pathway	0.00234015	0.0205214	9	1466	869	52831	Under
ko00020	Citrate cycle (TCA cycle)	0.00287733	0.0242974	4	993	869	52831	Under
ko00240	Pyrimidine metabolism	0.00347532	0.0282991	5	1064	869	52831	Under
ko04110	Cell cycle	0.00381748	0.0300133	5	1053	869	52831	Under
ko04970	Salivary secretion	0.00510325	0.0387847	10	230	869	52831	Over
ko03040	Spliceosome	0.00559749	0.0411686	18	2083	869	52831	Under
ko00471	D-Glutamine and D-glutamate metabolism	0.00585814	0.0417392	4	44	869	52831	Over

## Sheet: YG versus MG
Table S3c KEGG enrichment of DEGs between libraries of MG and YG.
koID	Pathway	P-value	Q-value	DEGs mapped to this pathway	unigenes mapped to this pathway	DEGs with KEGG annotation	unigene with KEGG annotation	EnrichDirect
ko00360	Phenylalanine metabolism	8.71961e-61	1.80496e-58	49	736	476	52831	Over
ko00940	Phenylpropanoid biosynthesis	2.04436e-45	2.11591e-43	50	954	476	52831	Over
ko05130	Pathogenic Escherichia coli infection	8.13918e-14	5.61604e-12	23	596	476	52831	Over
ko00680	Methane metabolism	3.09268e-13	1.60046e-11	33	1099	476	52831	Over
ko00960	Tropane, piperidine and pyridine alkaloid biosynthesis	1.58476e-11	6.56091e-10	20	316	476	52831	Over
ko00982	Drug metabolism - cytochrome P450	2.54769e-10	8.78953e-09	19	330	476	52831	Over
ko04540	Gap junction	3.59884e-10	1.06423e-08	23	506	476	52831	Over
ko00980	Metabolism of xenobiotics by cytochrome P450	4.20309e-10	1.08755e-08	19	340	476	52831	Over
ko04075	Plant hormone signal transduction	1.08364e-07	2.49237e-06	39	1893	476	52831	Over
ko00480	Glutathione metabolism	3.45774e-07	7.15753e-06	21	787	476	52831	Over
ko04145	Phagosome	4.3282e-05	0.000814488	29	1517	476	52831	Over
ko00270	Cysteine and methionine metabolism	0.000336553	0.00580554	18	853	476	52831	Over
ko00500	Starch and sucrose metabolism	0.000549536	0.0087503	27	1540	476	52831	Over
ko03040	Spliceosome	0.000736658	0.010892	4	2083	476	52831	Under
ko00592	alpha-Linolenic acid metabolism	0.00109627	0.0151285	11	398	476	52831	Over
ko05145	Toxoplasmosis	0.00130958	0.0169427	1	1419	476	52831	Under
ko04740	Olfactory transduction	0.00189174	0.0230347	7	192	476	52831	Over
ko04744	Phototransduction	0.00320133	0.0368153	7	211	476	52831	Over
ko04971	Gastric acid secretion	0.00382723	0.0396458	7	218	476	52831	Over
ko00944	Flavone and flavonol biosynthesis	0.00392864	0.0396458	4	71	476	52831	Over
ko00062	Fatty acid elongation in mitochondria	0.00402204	0.0396458	7	220	476	52831	Over
ko00941	Flavonoid biosynthesis	0.00454192	0.0423187	7	225	476	52831	Over
ko05164	Influenza A	0.00480846	0.0423187	2	1350	476	52831	Under
ko04144	Endocytosis	0.00491062	0.0423187	3	1523	476	52831	Under
ko04970	Salivary secretion	0.00511096	0.0423187	7	230	476	52831	Over
