# Supplementary material for: Transcriptome analysis reveals the genetic basis underlying the biosynthesis of volatile oil, gingerols, and diarylheptanoids in ginger (Zingiber officinale Rosc.)
Source: Bot Stud. 2017 Oct 23;58:41. doi: 10.1186/s40529-017-0195-5 (PMC5651534; doi:10.1186/s40529-017-0195-5)
Supplement: Supplementary file 6 — Additional file 6: Table S4. Unigenes mapped to the pathways that responsible for the biosynthesis of major bioactive compounds in ginger. [file 40529_2017_195_MOESM6_ESM.xlsx]

## Sheet: Sheet1
Table S4 Unigenes mapped to the pathways that responsble for the biosynthesis of major bioactive compounds in ginger.
gene_id	ko-ID	description	length (bp)	FR_FPKM	YG_FPKM	MG_FPKM	log2(FR/YG)	log2(FR/MG)	log2(YG/MG)
Terpenoid backbone biosynthesis (ko00900)
TRINITY_DN104468_c2_g1_i2	K00099	1-deoxy-D-xylulose 5-phosphate reductoisomerase	1922	67.65	155.68	104.89	-1.20242	-0.632715	0.569706
TRINITY_DN73746_c0_g1_i1	K00099	1-deoxy-D-xylulose 5-phosphate reductoisomerase	794	46.25	53.92	14.54	-0.221367	1.66943	1.89079
TRINITY_DN83315_c2_g1_i1	K00099	1-deoxy-D-xylulose 5-phosphate reductoisomerase	292	45.93	50.05	12.87	-0.123933	1.83542	1.95936
TRINITY_DN83315_c2_g2_i5	K00099	1-deoxy-D-xylulose 5-phosphate reductoisomerase	1693	166.09	30.83	5.15	2.42956	5.01125	2.58169
TRINITY_DN9196_c0_g1_i1	K00099	1-deoxy-D-xylulose 5-phosphate reductoisomerase	671	21.43	4.14	1.02	2.37193	4.39299	2.02106
TRINITY_DN100856_c1_g1_i5	K00626	Acetyl-CoA acetyltransferase 1	1747	67.06	129.05	300.87	-0.944406	-2.16562	-1.22121
TRINITY_DN97790_c0_g1_i1	K00869	Mevalonate kinase	1581	23.67	29.52	70.52	-0.318633	-1.57497	-1.25634
TRINITY_DN107821_c3_g10_i1	K00938	Phosphomevalonate kinase	201	92.49	59.3	39.41	0.641265	1.23074	0.58947
TRINITY_DN86778_c0_g1_i1	K00991	2-C-methyl-D-erythritol 4-phosphate cytidylyltransferase	1270	32.21	11.6	6.02	1.47338	2.41967	0.946289
TRINITY_DN96515_c1_g1_i1	K01770	2-C-methyl-D-erythritol 2,4-cyclodiphosphate synthase	975	79.81	35.18	20.68	1.18181	1.94833	0.766519
TRINITY_DN102228_c0_g1_i1	K01662	1-deoxy-D-xylulose-5-phosphate synthase 1	2548	19.21	65.32	15.64	-1.76567	0.296617	2.06228
TRINITY_DN50239_c0_g1_i1	K01662	1-deoxy-D-xylulose-5-phosphate synthase 2	419	42.68	25.35	3.44	0.751574	3.63308	2.88151
TRINITY_DN107674_c4_g3_i1	K01662	1-deoxy-D-xylulose-5-phosphate synthase 2	2653	95.41	25.61	3.18	1.89743	4.90704	3.00961
TRINITY_DN67753_c0_g2_i1	K01662	1-deoxy-D-xylulose-5-phosphate synthase 2	768	31.6	26.09	3.08	0.276428	3.35892	3.08249
TRINITY_DN67753_c0_g1_i1	K01662	1-deoxy-D-xylulose-5-phosphate synthase 2	768	24.06	14.96	1.71	0.685526	3.81457	3.12904
TRINITY_DN107674_c4_g2_i4	K01662	1-deoxy-D-xylulose-5-phosphate synthase 2	2723	120.11	22.52	1.57	2.41508	6.25745	3.84237
TRINITY_DN82585_c0_g1_i1	K01823	Isopentenyl-diphosphate Delta-isomerase I	1224	30.35	39.45	72.07	-0.378329	-1.2477	-0.869374
TRINITY_DN109599_c7_g5_i1	K03526	4-hydroxy-3-methylbut-2-en-1-yl diphosphate synthase	227	110.96	42.06	46.62	1.39952	1.25102	-0.1485
TRINITY_DN109599_c7_g4_i5	K03526	4-hydroxy-3-methylbut-2-en-1-yl diphosphate synthase	805	169.16	65.04	46.55	1.37899	1.86154	0.482546
TRINITY_DN109599_c6_g1_i1	K03526	4-hydroxy-3-methylbut-2-en-1-yl diphosphate synthase	1192	99.72	33.48	38.27	1.57458	1.38167	-0.192914
TRINITY_DN109599_c7_g7_i1	K03526	4-hydroxy-3-methylbut-2-en-1-yl diphosphate synthase	478	74.87	21.78	29.32	1.78138	1.3525	-0.428881
TRINITY_DN94546_c2_g4_i1	K03526	4-hydroxy-3-methylbut-2-en-1-yl diphosphate synthase	1154	110.24	47.18	21.58	1.2244	2.35288	1.12848
TRINITY_DN109599_c7_g3_i1	K03526	4-hydroxy-3-methylbut-2-en-1-yl diphosphate synthase	566	74.17	37.56	19.67	0.981639	1.91484	0.9332
TRINITY_DN94546_c1_g1_i1	K03526	4-hydroxy-3-methylbut-2-en-1-yl diphosphate synthase	290	43.66	10.63	14.59	2.03817	1.58133	-0.456838
TRINITY_DN109599_c7_g1_i1	K03526	4-hydroxy-3-methylbut-2-en-1-yl diphosphate synthase	786	53.42	18.67	12.95	1.51666	2.04443	0.52777
TRINITY_DN109599_c7_g2_i1	K03526	4-hydroxy-3-methylbut-2-en-1-yl diphosphate synthase	238	42.68	29.22	11.1	0.546604	1.943	1.3964
TRINITY_DN25016_c0_g1_i1	K03526	4-hydroxy-3-methylbut-2-en-1-yl diphosphate synthase	310	49.3	14.81	8.45	1.73502	2.54456	0.809548
TRINITY_DN82817_c0_g1_i1	K03526	4-hydroxy-3-methylbut-2-en-1-yl diphosphate synthase	294	24.71	7.11	2.2	1.79717	3.48952	1.69235
TRINITY_DN73629_c0_g1_i1	K03526	4-hydroxy-3-methylbut-2-en-1-yl diphosphate synthase	210	19.08	5.58	0	1.77372
TRINITY_DN30971_c0_g1_i1	K13789	geranyl pyrophosphate synthase	475	102.24	18.4	2.19	2.47418	5.54489	3.0707
TRINITY_DN100757_c1_g2_i1	K13789	geranyl pyrophosphate synthase	1567	39.39	7.4	1.13	2.41223	5.12343	2.7112
TRINITY_DN100757_c1_g4_i1	K13789	geranyl pyrophosphate synthase	1567	34.73	4.46	0.35	2.96107	6.63268	3.67162
TRINITY_DN82322_c0_g1_i1	K13789	geranyl pyrophosphate synthase	1186	0.81	37.77	0	-5.54318
Stilbenoid, diarylheptanoid and gingerol biosynthesis (ko00945)
TRINITY_DN71976_c0_g1_i1	K00487	Trans-cinnamate 4-monooxygenase	538	30.88	5.24	8.81	2.55903	1.80946	-0.749575
TRINITY_DN82060_c0_g1_i1	K00487	Trans-cinnamate 4-monooxygenase	1576	63.57	47.91	20.41	0.408019	1.63907	1.23105
TRINITY_DN83715_c0_g1_i1	K00487	Trans-cinnamate 4-monooxygenase	560	37.37	8.01	10.59	2.22201	1.81918	-0.402828
TRINITY_DN86177_c0_g1_i1	K00487	Trans-cinnamate 4-monooxygenase	1033	40.05	7.79	9.98	2.36211	2.00469	-0.357416
TRINITY_DN95031_c0_g1_i1	K00487	Trans-cinnamate 4-monooxygenase	1822	66.29	110.53	30.81	-0.737575	1.10539	1.84297
TRINITY_DN103347_c0_g1_i1	K00588	Caffeoyl-CoA O-methyltransferase	1024	47.35	149.48	146.28	-1.65852	-1.6273	0.0312199
TRINITY_DN101572_c4_g2_i2	K13233	Phenylpropanoylacetyl-CoA synthase	1139	25.79	10.19	4.49	1.33966	2.52202	1.18237
TRINITY_DN3316_c1_g1_i1	K13233	Phenylpropanoylacetyl-CoA synthase	548	43.8	20.26	8.5	1.1123	2.3654	1.2531
TRINITY_DN9348_c0_g1_i1	K13233	Phenylpropanoylacetyl-CoA synthase	362	35.98	16.6	8.2	1.11601	2.1335	1.01749
TRINITY_DN95845_c1_g2_i1	K13233	Phenylpropanoylacetyl-CoA synthase	219	31.32	7.07	0	2.1473
TRINITY_DN95845_c2_g1_i1	K13233	Phenylpropanoylacetyl-CoA synthase	1614	257.75	128.74	107.36	1.00151	1.26352	0.262004
TRINITY_DN101572_c7_g3_i2	K13234	Curcumin synthase 1	1499	56.89	352.82	28.35	-2.63269	1.00483	3.63751
TRINITY_DN101572_c7_g4_i1	K13234	Curcumin synthase 2	220	72.16	17.96	8.59	2.00641	3.07047	1.06406
TRINITY_DN53293_c0_g2_i1	K13234	Curcumin synthase 2	498	45.73	13.81	4.47	1.72743	3.35479	1.62737
TRINITY_DN69172_c0_g1_i1	K13234	Curcumin synthase 2	547	85.59	22.25	8.34	1.94364	3.35932	1.41569
TRINITY_DN69172_c0_g2_i1	K13234	Curcumin synthase 2	547	29.34	14.95	3.61	0.972723	3.0228	2.05007
TRINITY_DN101572_c2_g1_i1	K13234	Curcumin synthase 2	520	118.14	39.26	12.39	1.58937	3.25325	1.66388
TRINITY_DN101572_c7_g1_i1	K13234	Curcumin synthase 2	269	83.76	22.57	10.68	1.89186	2.97135	1.07949
TRINITY_DN101572_c7_g2_i1	K13234	Curcumin synthase 2	220	22.48	11.77	1.07	0.933528	4.39296	3.45943
TRINITY_DN101572_c4_g3_i1	K13234	Curcumin synthase 3	374	122.48	24.38	20.4	2.32878	2.58591	0.257129
TRINITY_DN101572_c4_g4_i1	K13234	Curcumin synthase 3	374	98.13	25.55	28.8	1.94137	1.76863	-0.172746
TRINITY_DN101572_c4_g5_i1	K13234	Curcumin synthase 3	301	56.28	13.84	13.77	2.02378	2.03109	0.00731538
TRINITY_DN9788_c0_g1_i1	K13234	Curcumin synthase 3	619	77.49	21.08	18.17	1.87814	2.09245	0.214316
Flavonoid biosynthesis (ko00941)
TRINITY_DN71976_c0_g1_i1	K00487	Trans-cinnamate 4-monooxygenase	538	30.88	5.24	8.81	2.55903	1.80946	-0.749575
TRINITY_DN82060_c0_g1_i1	K00487	Trans-cinnamate 4-monooxygenase	1576	63.57	47.91	20.41	0.408019	1.63907	1.23105
TRINITY_DN83715_c0_g1_i1	K00487	Trans-cinnamate 4-monooxygenase	560	37.37	8.01	10.59	2.22201	1.81918	-0.402828
TRINITY_DN86177_c0_g1_i1	K00487	Trans-cinnamate 4-monooxygenase	1033	40.05	7.79	9.98	2.36211	2.00469	-0.357416
TRINITY_DN95031_c0_g1_i1	K00487	Trans-cinnamate 4-monooxygenase	1822	66.29	110.53	30.81	-0.737575	1.10539	1.84297
TRINITY_DN103347_c0_g1_i1	K00588	Caffeoyl-CoA O-methyltransferase	1024	47.35	149.48	146.28	-1.65852	-1.6273	0.0312199
TRINITY_DN101572_c6_g1_i1	K00660	Chalcone synthase 5	1604	13.86	32.5	0.17	-1.22951	6.34925	7.57876
TRINITY_DN102495_c0_g1_i1	K05278	Flavonol synthase/flavanone 3-hydroxylase	1264	22.04	26.77	3.7	-0.280493	2.57453	2.85502
TRINITY_DN110567_c0_g17_i1	K13083	Flavonoid 3',5'-hydroxylase	331	1.7	12.18	0	-2.84091
TRINITY_DN110567_c0_g42_i1	K13083	Flavonoid 3',5'-hydroxylase	334	0.47	19.14	0.72	-5.34779	-0.615336	4.73245
TRINITY_DN110567_c0_g44_i1	K13083	Flavonoid 3',5'-hydroxylase 1	373	2.51	18.2	0.63	-2.85818	1.99426	4.85244
TRINITY_DN110567_c0_g7_i1	K13083	Flavonoid 3',5'-hydroxylase 1	205	0	17.66	0
